# Supplementary material for: Efficacy and Safety of Albumin in Critically Ill Adults: A Systematic Review
Source: Emerg Med Int. 2026 Jul 20;2026:7434218. doi: 10.1155/emmi/7434218 (PMC13382780; doi:10.1155/emmi/7434218)
Supplement: Supplementary file 1 — Supporting Information Appendix and PRISMA 2020 Checklist. The Appendix provides detailed information on the PICO question, the bibliographic search strategy, and the subgroup and sensitivity analyses conducted in this study. The PICO question is outlined with specific subgroups within critically ill patients, and the bibliographic search encompasses databases such as PubMed, Embase, and Cochrane. In addition, the Appendix includes detailed subgroup analyses based on different interventions and types of shock. The PRISMA 2020 Checklist outlines the reporting guidelines followed to ensure transparency and reproducibility in the methodology and findings of this systematic review. [file EMMI-2026-7434218-s001.zip]

Archive with 2 entries (2 files):
- PRISMA Checklist.pdf
- Supplementary Material.pdf
